# Supplementary material for: Social Stress Increases Vulnerability to High-Fat Diet-Induced Insulin Resistance by Enhancing Neutrophil Elastase Activity in Adipose Tissue
Source: Cells. 2020 Apr 16;9(4):996. doi: 10.3390/cells9040996 (PMC7226953; doi:10.3390/cells9040996)
Supplement: Supplementary file 1 [file cells-09-00996-s001.zip]

Archive with 2 entries (2 files):
- Motoyama Revised Supplementary data (Cells).docx
- Motoyama Revised Supplementary Figure (Cells).pptx
